# Supplementary material for: Dynamic left main coronary artery compression by a dilated pulmonary artery in a patient with pulmonary hypertension—a case report demonstrating the significance of multimodular imaging
Source: Eur Heart J Case Rep. 2026 May 7;10(5):ytag295. doi: 10.1093/ehjcr/ytag295 (PMC13270317; doi:10.1093/ehjcr/ytag295)
Supplement: ytag295_Supplementary_Data [file ytag295_Supplementary_Data.zip]

Archive with 4 entries (4 files):
- Video 1 IVUS prePCI.mp4
- Video 1 still image.jpeg
- Video 2 Dynamic CTA.mp4
- Video 2 still image.jpeg
